# Supplementary material for: Real-World Eligibility for Germline Multigene Panel Testing in Breast Cancer: An Evaluation of Current Testing Criteria
Source: Diagnostics (Basel). 2026 Jul 17;16(14):2244. doi: 10.3390/diagnostics16142244 (PMC13409409; doi:10.3390/diagnostics16142244)
Supplement: Supplementary file 1 [file diagnostics-16-02244-s001.zip]

Archive with 1 entries (1 files):
- diagnostics-4339177-supplementary.pdf
